# Supplementary material for: Gut Microbiome Alterations in Patients With Thyroid Nodules
Source: Front Cell Infect Microbiol. 2021 Mar 12;11:643968. doi: 10.3389/fcimb.2021.643968 (PMC8005713; doi:10.3389/fcimb.2021.643968)
Supplement: Supplementary Table 1 — Demographic characteristics in control and thyroid nodule groups. [file DataSheet_2.xlsx]

## Sheet: Table S1
Featuresa		Female				Male
		Control(n=99)	Thyroid nodule (n=96)	P value	Test pathwayb	Control(n=184)	Thyroid nodule(n=100)	P value	Test pathwayb
Demographic (Mean±SD)	Age( years old)	42.96±10.44	45.18±10.16	0.111869	3	43.67±9.92	42.47±10.77	0.321102	3
	BMI(kg/m2)	22.72±2.6	23.23±2.61	0.172948	1	25.03±2.46	25.18±2.41	0.87201	3
	DP(mmHg)	69.58±11.41	70.85±10.54	0.270601	3	79.01±10.45	81.03±10.6	0.105104	3
	SP(mmHg)	115.33±15.43	120.2±15.75	0.0118166	3	127.12±14.09	129.25±13.13	0.0712089	3
	PP(mmHg)	45.74±10.04	49.34±10.02	0.00329225	3	48.11±8.25	48.22±9.04	0.877373	3
	WC(cm)	75.77±7.18	78.21±7.48	0.0292512	1	88.13±7.67	88.41±6.92	0.773187	1
	HC(cm)	92.89±6.54	96.1±11.47	0.146784	3	98.81±5.72	99.4±4.94	0.909124	3
Lab test (Mean±SD)	FPG(mmol/L)	5.03±0.44	5.02±0.39	0.648191	3	5.18±0.51	5.12±0.49	0.393872	1
	TC(mmol/L)	4.67±0.93	4.71±0.86	0.601069	3	4.84±0.85	4.58±0.79	0.0116508	3
	TG(mmol/L)	1.17±0.71	1.19±0.76	0.806501	3	1.73±1.04	1.45±0.79	0.00729799	3
	HDL(mmol/L)	1.64±0.38	1.61±0.4	0.513346	3	1.33±0.31	1.35±0.27	0.249301	3
	LDL(mmol/L)	2.71±0.76	2.81±0.84	0.491535	3	3.03±0.73	2.85±0.71	0.0418069	1
	RBC(1012/L)	4.38±0.31	4.41±0.33	0.482781	1	5.03±0.3	5.01±0.37	0.568676	2
	WBC_blood(109/L)	5.65±1.44	5.77±1.43	0.456262	3	6.1±1.29	6.3±1.51	0.593824	3
	PLT(109/L)	248.45±47.82	245.92±58.4	0.544934	3	226.33±46.1	233.13±47.52	0.342863	3
	TSH(mU/L)	2.61±1.38	2.71±1.85	0.827867	3	2.23±1.3	2.06±1.24	0.247771	3
	FT3(pmol/L)	5.04±0.65	5±0.74	0.678043	3	5.32±0.6	5.07±0.58	0.0316524	1
	FT4(pmol/L)	10.63±1.44	10.65±1.73	0.990143	3	10.85±1.3	10.88±1.5	0.894432	1
Life style (n(%), missing n(%))	Smoking	0(0), 50(50.51)	0(0), 48(50)	NA	NA	24(13.04), 85(46.20)	19(19), 45(45)	0.2387	5
	Drinking	4(4.04), 51(51.51)	6(6.25), 48(50)	0.7383	5	69(37.5), 95(51.63)	34(34), 51(51)	0.3968	5
Featuresa	Full Name
BMI	body mass index
DP	diastolic pressure
SP	systolic pressure
PP	pulse pressure
WC	waist circumference
HC	hip circumference
FPG	fasting plasma glucose
TC	total cholesterol
TG	triglyceride
HDL	high-density lipoprotein
LDL	low-density lipoprotein
RBC	red blood cell
WBC_blood	white blood cell
PLT	blood platelet
TSH	thyroid stimulating hormone
FT3	free triiodothyonine
FT4	free thyroxine
Test pathwayb	Description
1	Shapiro.test; Bartlett.test; Aov.test
2	Shapiro.test; Bartlett.test; oneway.test
3	Shapiro.test; Levene.test; Kruskal.test
4	Shapiro.test; Levene.test; oneway.test
5	Chi-square
NA	Insufficient data

## Sheet: Table S2
Featuresa		Control vs TN2								TN3 vs TN4
		Female				Male				Female				Male
		Control(n=99)	TN2(n=24)	P value	Test pathway	Control(n=184)	TN2(n=39)	P value	Test pathwayb	TN3(n=64)	TN4(n=8)	P value	Test pathway	TN3(n=57)	TN4(n=4)	P value	Test pathwayb
Demographic (Mean±SD)	Age( years old)	42.96±10.44	43.17±10.94	0.994904	3	43.67±9.92	45.44±11.14	0.469531	3	45.81±9.2	46.12±15.11	0.955868	2	40.35±10.33	43.75±8.22	0.523154	1
	BMI(kg/m2)	22.72±2.6	23.14±1.99	0.456679	1	25.03±2.46	24.98±2.66	0.723464	3	23.07±2.65	24.77±3.64	0.105285	1	25.37±2.17	24.41±3.52	0.414052	1
	DP(mmHg)	69.58±11.41	68.46±12.3	0.730238	3	79.01±10.45	80.15±10.74	0.615207	3	71.42±10.06	73.5±8.23	0.577175	1	81.88±10.6	77.5±10.38	0.427312	1
	SP(mmHg)	115.33±15.43	118.71±18.48	0.314792	3	127.12±14.09	129.54±14	0.158309	3	119.3±14.73	131.88±11.04	0.0100979	3	129.12±12.16	128.25±21.19	0.895322	1
	PP(mmHg)	45.74±10.04	50.25±10.96	0.0276056	3	48.11±8.25	49.38±11.39	0.709235	3	47.88±9.29	58.38±8.73	0.00485692	3	47.25±6.7	50.75±13.2	0.348568	1
	WC(cm)	75.77±7.18	77.43±6.71	0.337153	1	88.13±7.67	87.94±7.16	0.89461	1	78.12±7.33	81.36±10.83	0.300853	1	88.75±6.88	88±5.66	NA	NA
	HC(cm)	92.89±6.54	94.45±4.63	0.45802	1	98.81±5.72	99.83±5.8	0.904904	3	96.69±13.21	96.07±12.1	0.604512	3	99.33±4.31	93	NA	NA
Lab test (Mean±SD)	FPG(mmol/L)	5.03±0.44	4.91±0.32	0.377754	3	5.18±0.51	5.17±0.43	0.946191	1	5.05±0.41	5.13±0.33	0.576613	1	5.07±0.51	5.48±0.58	0.13	1
	TC(mmol/L)	4.67±0.93	4.61±1.02	0.525411	3	4.84±0.85	4.52±0.77	0.0559663	3	4.77±0.82	4.58±0.74	0.540149	1	4.61±0.83	4.69±0.39	0.852891	1
	TG(mmol/L)	1.17±0.71	1.12±0.93	0.364765	3	1.73±1.04	1.33±0.76	0.00420728	3	1.21±0.67	1.22±0.92	0.700031	3	1.56±0.82	0.99±0.34	0.141099	3
	HDL(mmol/L)	1.64±0.38	1.59±0.4	0.54216	3	1.33±0.31	1.36±0.3	0.3219	3	1.61±0.4	1.65±0.46	0.796212	1	1.34±0.26	1.43±0.09	0.510481	1
	LDL(mmol/L)	2.71±0.76	2.75±0.92	0.737557	3	3.03±0.73	2.84±0.69	0.133951	1	2.86±0.83	2.6±0.71	0.415378	1	2.85±0.75	2.92±0.49	0.847162	1
	RBC(1012/L)	4.38±0.31	4.45±0.35	0.32568	1	5.03±0.3	4.86±0.36	0.00187517	3	4.41±0.32	4.35±0.41	0.630123	1	5.1±0.34	5.08±0.44	0.880644	1
	WBC_blood(109/L)	5.65±1.44	5.67±1.63	0.954191	3	6.1±1.29	6.1±1.29	0.804671	3	5.74±1.32	6.31±1.77	0.199992	3	6.48±1.66	5.54±1.12	0.35848	3
	PLT(109/L)	248.45±47.82	246.17±59.69	0.408507	3	226.33±46.1	239.51±53.45	0.116313	1	243.73±60.3	262.62±38.57	0.233344	3	228.26±43.92	240.25±35.51	0.596503	1
	TSH(mU/L)	2.61±1.38	2.77±1.65	0.928387	3	2.23±1.3	1.84±0.89	0.203941	3	2.76±1.98	2.38±1.71	0.581854	3	2.34±1.44	0.99±0.16	NA	NA
	FT3(pmol/L)	5.04±0.65	4.96±0.65	0.887678	3	5.32±0.6	4.9±0.61	0.0149329	1	5.02±0.82	4.99±0.55	0.839179	3	5.16±0.57	5.38±0.19	NA	NA
	FT4(pmol/L)	10.63±1.44	10.55±0.95	0.832561	1	10.85±1.3	10.68±1.49	0.660359	1	10.78±2.01	10.19±1.38	0.486683	3	10.95±1.59	11.65±0.71	NA	NA
Life style (n(%), missing n(%))	Smoking	0(0), 50(50.50)	0(0), 13(54.17)	NA	NA	24(13.04),85(46.20)	6(15.38), 17(43.59)	0.9802	5	0(0), 30(46.88)	0(0), 5(62.5)	NA	NA	13(22.81), 25(43.86)	0(0), 3(75)	1	5
	Drinking	4(4.04), 51(51.52)	1(4.17), 13(54.17)	1	5	69(37.5), 95(51.63)	12(30.77), 19(48.72)	0.1809	5	4(6.25), 30(46.88)	1(12.5), 5(62.5)	0.8676	5	21(36.84), 29(50.88)	1(25), 3(75)	1	5
Featuresa	Full Name
BMI	body mass index
DP	diastolic pressure
SP	systolic pressure
PP	pulse pressure
WC	waist circumference
HC	hip circumference
FPG	fasting plasma glucose
TC	total cholesterol
TG	triglyceride
HDL	high-density lipoprotein
LDL	low-density lipoprotein
RBC	red blood cell
WBC_blood	white blood cell
PLT	blood platelet
TSH	thyroid stimulating hormone
FT3	free triiodothyonine
FT4	free thyroxine
Test pathwayb	Description
1	Shapiro.test; Bartlett.test; Aov.test
2	Shapiro.test; Bartlett.test; oneway.test
3	Shapiro.test; Levene.test; Kruskal.test
4	Shapiro.test; Levene.test; oneway.test
5	Chi-square
NA	Insufficient data

## Sheet: Table S3
Feature	Median	Mean	wilcoxon rank sum test pvaluea	Enrich	MAASLIN2 coefficient	MAASLIN2 pvalue	MAASLIN2 qvalue	wilcoxon rank sum test qvalueb
Butyrivibrio_unclassified	0.00905	0.0121896	0.000998979	LTN	-5.19355e-05	0.000190595	0.0186254	0.00998979
Bacteroides_plebeius	0.02572	3.01924	1.17749e-11	LTN	-0.023939	0.00016897	0.0186254	4.70994e-10
Coprococcus_comes	0.1691	0.270855	7.46662e-05	LTN	-0.00140501	0.00037376	0.0246682	0.00149332
Coprococcus_catus	0.08754	0.116731	0.000755471	LTN	-0.000550716	0.000478149	0.0270496	0.00998979
Bacteroides_ovatus	0.42591	1.77174	0.0104613	HTN	0.0107328	0.00518721	0.0851096	0.0321879
Roseburia_hominis	0.10143	0.450545	0.0221804	LTN	-0.00343584	0.00523088	0.0851096	0.0422484
Eubacterium_eligens	0.45674	1.59413	0.00214654	LTN	-0.00852092	0.0048306	0.0851096	0.0143103
Anaerotruncus_unclassified	0.0077	0.0190459	0.00753649	LTN	-9.57268e-05	0.00866298	0.122344	0.030146
Faecalibacterium_prausnitzii	5.09374	6.45423	0.0170895	LTN	-0.0144715	0.00895954	0.122344	0.0381168
Barnesiella_intestinihominis	0.00289	0.492206	0.0181055	LTN	-0.00286158	0.00994837	0.128662	0.0381168
Eggerthella_unclassified	0.00821	0.0494698	0.0102003	HTN	0.000487314	0.011922	0.130981	0.0321879
wilcoxon rank sum test pvaluea	one sided wilcoxon rank sum test
wilcoxon rank sum test qvalueb	multiple testing based on one sided wilcoxon rank sum test

## Sheet: Tables S4
Feature	Median	Mean	wilcoxon rank sum test pvaluea	Enrich	MAASLIN2 Coefficient	MAASLIN2 pvalue	MAASLIN2 qvalue	wilcoxon rank sum test qvalueb	Description	Category	Category
PWY_5676	0.00101689	0.0011248	2.55615e-06	LTN	-0.000347935	8.79078e-06	0.00366608	0.000363652	acetyl-CoA fermentation to butanoate II	Fermentation to Short-Chain Fatty Acids	Fermentation
PWY_7228	0.00690897	0.00727064	0.000132741	HTN	0.00124209	6.74356e-06	0.00366608	0.00346774	superpathway of guanosine nucleotides de novo biosynthesis I	Purine Nucleotide Biosynthesis	Nucleoside and Nucleotide Biosynthesis
TRNA_CHARGING_PWY	0.0018561	0.00198735	3.38281e-06	LTN	-0.000511793	2.47486e-05	0.00397214	0.000363652	tRNA charging	Aminoacyl-tRNA Charging	Aminoacyl-tRNA Charging
PYRIDOXSYN_PWY	0.00344769	0.00443951	7.73343e-05	HTN	0.00137427	3.97611e-05	0.00426775	0.00237527	pyridoxal 5'-phosphate biosynthesis I	Vitamin B6 Biosynthesis	Cofactor, Carrier, and Vitamin Biosynthesis
1CMET2_PWY	0.00916502	0.00950617	1.70483e-05	HTN	0.00141105	4.32093e-05	0.00426775	0.0012218	folate transformations III (E. coli)	Folate Transformations	Cofactor, Carrier, and Vitamin Biosynthesis
ARGININE_SYN4_PWY	0.00354614	0.00439311	6.03393e-05	HTN	0.00142849	4.73142e-05	0.00433939	0.00216216	L-ornithine biosynthesis II	L-Ornithine Biosynthesis	Amino Acid Biosynthesis
PWY_3001	0.00698681	0.00694846	0.000386199	LTN	-0.000643515	5.89865e-05	0.00504924	0.00669795	superpathway of L-isoleucine biosynthesis I	L-isoleucine Biosynthesis	Amino Acid Biosynthesis
PWY_3841	0.00958677	0.00967463	2.78234e-05	HTN	0.0013104	0.000125032	0.00609672	0.00149551	folate transformations II (plants)	Folate Transformations	Cofactor, Carrier, and Vitamin Biosynthesis
P164_PWY	0.00038511	0.000464538	3.57323e-05	LTN	-0.000153816	0.000128202	0.00609672	0.00153649	purine nucleobases degradation I (anaerobic)	Purine Nucleotide Degradation	Nucleoside and Nucleotide Degradation
PWY_6125	0.00559512	0.00601571	0.00069484	HTN	0.00093248	0.000146827	0.00628419	0.00933691	superpathway of guanosine nucleotides de novo biosynthesis II	Purine Nucleotide De Novo Biosynthesis	Nucleoside and Nucleotide Biosynthesis
PWY_7229	0.00887035	0.00923707	0.00114772	HTN	0.00103884	0.000263885	0.00968082	0.0137088	superpathway of adenosine nucleotides de novo biosynthesis I	Purine Nucleotide De Novo Biosynthesis	Nucleoside and Nucleotide Biosynthesis
PWY_6126	0.00715583	0.00755708	0.00137794	HTN	0.00100018	0.000398462	0.0131186	0.0143163	superpathway of adenosine nucleotides de novo biosynthesis II	Purine Nucleotide De Novo Biosynthesis	Nucleoside and Nucleotide Biosynthesis
PWY0_845	0.00412111	0.0046432	0.000145161	HTN	0.00105584	0.000575636	0.0160677	0.00346774	superpathway of pyridoxal 5'-phosphate biosynthesis and salvage	Vitamin B6 Biosynthesis	Cofactor, Carrier, and Vitamin Biosynthesis
PWY_5103	0.00756749	0.00746885	0.000542829	LTN	-0.000820747	0.000683669	0.0182881	0.00778055	L-isoleucine biosynthesis III	L-isoleucine Biosynthesis	Amino Acid Biosynthesis
PWY_6703	0.0093416	0.009453	0.000499933	HTN	0.00106088	0.000880823	0.019877	0.00767754	preQ0 biosynthesis	Secondary Metabolite Biosynthesis	Secondary Metabolite Biosynthesis
PWY_7222	0.00385683	0.00424563	0.00177487	HTN	0.000690032	0.000822709	0.019877	0.0152639	guanosine deoxyribonucleotides de novo biosynthesis II	Guanosine Deoxyribonucleotide De Novo Biosynthesis	Nucleoside and Nucleotide Biosynthesis
PWY_7199	0.00240848	0.00249877	0.000354011	LTN	-0.000398414	0.000893093	0.019877	0.00669795	pyrimidine deoxyribonucleosides salvage	Pyrimidine Nucleotide Salvage	Nucleoside and Nucleotide Biosynthesis
PWY_5484	0.00219143	0.00275625	0.00259517	HTN	0.000683107	0.000901991	0.019877	0.0206652	glycolysis II (from fructose 6-phosphate)	Glycolysis	Glycolysis
PWY_7220	0.00385683	0.00424563	0.00177487	HTN	0.000690032	0.000822709	0.019877	0.0152639	adenosine deoxyribonucleotides de novo biosynthesis II	Adenosine Deoxyribonucleotide De Novo Biosynthesis	Nucleoside and Nucleotide Biosynthesis
BRANCHED_CHAIN_AA_SYN_PWY	0.00850271	0.00840299	0.00122438	LTN	-0.000799316	0.00103987	0.0207447	0.0138549	superpathway of branched chain amino acid biosynthesis	Amino Acid Biosynthesis	Amino Acid Biosynthesis
PWY_6277	0.00964062	0.00968753	0.00877657	LTN	-0.000751817	0.00120437	0.020934	0.0410209	superpathway of 5-aminoimidazole ribonucleotide biosynthesis	5-Aminoimidazole Ribonucleotide Biosynthesis	Nucleoside and Nucleotide Biosynthesis
PWY_6122	0.00964062	0.00968753	0.00877657	LTN	-0.000751817	0.00120437	0.020934	0.0410209	5-aminoimidazole ribonucleotide biosynthesis II	5-Aminoimidazole Ribonucleotide Biosynthesis	Nucleoside and Nucleotide Biosynthesis
PWY_621	0.00464613	0.00481948	0.000404992	LTN	-0.000633697	0.00110702	0.020934	0.00669795	sucrose degradation III (sucrose invertase)	Sucrose Degradation	Carbohydrate Degradation
PWY_7211	0.00347222	0.00358337	0.000916587	LTN	-0.00046787	0.0013173	0.0211427	0.0115921	superpathway of pyrimidine deoxyribonucleotides de novo biosynthesis	Pyrimidine Deoxyribonucleotide De Novo Biosynthesis	Nucleoside and Nucleotide Biosynthesis
PWY_7323	0.00122423	0.00152648	0.00633877	HTN	0.000394567	0.00137368	0.0217754	0.0352582	superpathway of GDP-mannose-derived O-antigen building blocks biosynthesis	GDP-sugar Biosynthesis	Carbohydrate Biosynthesis
PWY_5100	0.00306246	0.00320118	0.0054881	LTN	-0.000482349	0.00167681	0.0244661	0.0347041	pyruvate fermentation to acetate and lactate II	Pyruvate Fermentation to Acetate	Carboxylate Degradation
GLYCOLYSIS	0.00226839	0.00284876	0.00530426	HTN	0.00064652	0.00220191	0.0291554	0.0345581	glycolysis I (from glucose 6-phosphate)	Glycolysis	Glycolysis
THRESYN_PWY	0.00637603	0.00631115	0.016683	LTN	-0.000433476	0.00280399	0.0347436	0.0380538	superpathway of L-threonine biosynthesis	L-threonine Biosynthesis	Amino Acid Biosynthesis
GALACTUROCAT_PWY	0.00313858	0.00335766	0.0140675	LTN	-0.000515601	0.00288268	0.0349185	0.0351689	D-galacturonate degradation I	D-Galacturonate Degradation	Carboxylate Degradation
PWY_6385	0.0102255	0.0103123	0.0014464	HTN	0.000900393	0.00355956	0.041448	0.0143163	peptidoglycan biosynthesis III (mycobacteria)	Peptidoglycan Biosynthesis	Cell Structure Biosynthesis
PWY_6507	0.00256625	0.00285286	0.00950418	LTN	-0.000475695	0.00376736	0.0420634	0.0434766	4-deoxy-L-threo-hex-4-enopyranuronate degradation	Sugar Derivative Degradation	Secondary Metabolite Degradation
PWY_6590	7.54462e-05	0.000163277	0.0206765	LTN	-5.69822e-05	0.0054215	0.0539628	0.0408707	superpathway of Clostridium acetobutylicum acidogenic fermentation	Fermentation of Pyruvate	Fermentation
CENTFERM_PWY	5.89383e-05	0.00013074	0.0212147	LTN	-4.60512e-05	0.00566982	0.0551519	0.0408707	pyruvate fermentation to butanoate	Fermentation to Butanoate	Fermentation
PWY_5177	0.00179317	0.00194946	0.00830451	LTN	-0.000325825	0.00660652	0.061918	0.0405789	glutaryl-CoA degradation	Carboxylate Degradation	Carboxylate Degradation
PWY0_1296	0.00746613	0.0076955	0.00146492	LTN	-0.000633156	0.00717749	0.0635579	0.0143163	purine ribonucleosides degradation	Purine Nucleotide Degradation	Nucleoside and Nucleotide Biosynthesis
PWY0_166	0.00514738	0.00517964	0.00626827	HTN	0.000383267	0.0076551	0.0655277	0.0352582	superpathway of pyrimidine deoxyribonucleotides de novo biosynthesis (E. coli)	Pyrimidine Deoxyribonucleotide De Novo Biosynthesis	Nucleoside and Nucleotide Biosynthesis
PWY_7242	0.0030061	0.00317265	0.0198328	LTN	-0.000427831	0.00913459	0.074233	0.0402017	D-fructuronate degradation	Sugar Acid Degradation	Carboxylate Degradation
PWY_6936	0.000964476	0.00122333	0.00604739	LTN	-0.000251407	0.010046	0.0801181	0.0352582	seleno-amino acid biosynthesis (plants)	Other Amino Acid Biosynthesis	Amino Acid Biosynthesis
PWY_6168	0.00559506	0.00557216	0.00332366	HTN	0.000556693	0.0105526	0.0821187	0.024641	flavin biosynthesis III (fungi)	Flavin Biosynthesis	Cofactor, Carrier, and Vitamin Biosynthesis
LACTOSECAT_PWY	0.000142186	0.000334969	0.0122402	LTN	-0.000154678	0.0117262	0.0890914	0.0485815	lactose and galactose degradation I	Lactose Degradation	Carbohydrate Degradation
ANAEROFRUCAT_PWY	0.00400032	0.00414725	0.00392028	HTN	0.000483496	0.0122093	0.091677	0.0280953	homolactic fermentation	Fermentation to Lactate	Fermentation
PWY_5104	0.00121784	0.00160502	0.0185441	LTN	-0.000364368	0.0124806	0.0926302	0.0386336	L-isoleucine biosynthesis IV	L-isoleucine Biosynthesis	Amino Acid Biosynthesis
GLYCOGENSYNTH_PWY	0.00281577	0.00308645	0.012248	LTN	-0.000441313	0.0128836	0.0942537	0.0485815	glycogen biosynthesis I (from ADP-D-Glucose)	Glycogen and Starch Biosynthesis	Carbohydrate Biosynthesis
PWY_1861	3.7988e-05	8.40065e-05	0.00713596	LTN	-3.995e-05	0.0165503	0.109185	0.0374203	formaldehyde assimilation II (assimilatory RuMP Cycle)	Formaldehyde Assimilation	C1 Compound Utilization and Assimilation
OANTIGEN_PWY	0.00180249	0.00198717	0.024409	LTN	-0.00028754	0.0171671	0.110872	0.0435875	O-antigen building blocks biosynthesis (E. coli)	Sugar Nucleotide Biosynthesis	Carbohydrate Biosynthesis
PWY_7184	0.00437102	0.00440662	0.012768	HTN	0.000330806	0.0170628	0.110872	0.0490199	pyrimidine deoxyribonucleotides de novo biosynthesis I	Pyrimidine Deoxyribonucleotide De Novo Biosynthesis	Nucleoside and Nucleotide Biosynthesis
PWY_4981	0.000586938	0.000716583	0.016285	LTN	-0.000152336	0.0172697	0.110872	0.0380538	L-proline biosynthesis II (from arginine)	L-proline Biosynthesis	Amino Acid Biosynthesis
CITRULBIO_PWY	0.000782348	0.000946722	0.00481874	HTN	0.000171284	0.0211213	0.124403	0.0334203	L-citrulline biosynthesis	L-citrulline biosynthesis	Amino Acid Biosynthesis
PWY_6737	0.0133794	0.0130837	0.0197161	LTN	-0.000856213	0.02131	0.124941	0.0402017	starch degradation V	starch degradation V	Carbohydrate Degradation
ARO_PWY	0.0127048	0.0125327	0.0228205	LTN	-0.000531079	0.0238695	0.133254	0.0430734	chorismate biosynthesis I	Chorismate Biosynthesis	Aromatic Compound Biosynthesis
PWY_6606	0.000465627	0.000552384	0.00639568	LTN	-9.84607e-05	0.0262122	0.137373	0.0352582	guanosine nucleotides degradation II	Guanosine Nucleotide Degradation	Nucleoside and Nucleotide Degradation
PWY_4984	0.000656611	0.00081045	0.00599327	HTN	0.000145285	0.0269982	0.140347	0.0352582	urea cycle	Nitrogen Compound Metabolism	Inorganic Nutrient Metabolism
wilcoxon rank sum test pvaluea	one sided wilcoxon rank sum test
wilcoxon rank sum test qvalueb	multiple testing based on one sided wilcoxon rank sum test

## Sheet: Table S5
Feature	Median	Mean	wilcoxon rank sum test pvaluea	Enrich	MAASLIN2 Coefficient	MAASLIN2 pvalue	MAASLIN2 qvalue	wilcoxon rank sum test qvalueb
Aminoacyl-tRNA_Charging	0.0018561	0.00198735	3.38281e-06	LTN	-0.000483682	2.79147e-05	0.00145156	5.75077e-05
Carboxylate_Degradation	0.0191831	0.0198856	0.00053839	LTN	-0.0020871	0.000380745	0.014849	0.0029136
Cofactor,_Carrier,_and_Vitamin_Biosynthesis	0.150941	0.152175	0.000323428	HTN	0.00521686	0.000868776	0.0193613	0.00274914
Fermentation	0.0323417	0.0324578	0.000685553	LTN	-0.00129265	0.0022719	0.0272628	0.0029136
Carbohydrate_Degradation	0.0382895	0.0384258	0.000968662	LTN	-0.00216053	0.00278306	0.0310112	0.00329345
Nucleoside_and_Nucleotide_Biosynthesis	0.197833	0.197194	0.00924262	HTN	0.00573792	0.00546801	0.0568673	0.0157125
Secondary_Metabolite_Degradation	0.0216518	0.0225207	0.00193698	LTN	-0.001964	0.00746958	0.0728284	0.0054881
Polymeric_Compound_Degradation	0.0148999	0.014571	0.0058073	LTN	-0.00103489	0.00806508	0.074009	0.0123405
Secondary_Metabolite_Biosynthesis	0.0281247	0.0286381	0.0173654	HTN	0.00129866	0.0202584	0.105344	0.0268374
Cell_Structure_Biosynthesis	0.0642902	0.0645235	0.0405662	HTN	0.00219446	0.0233524	0.110393	0.045975
Nucleic_Acid_Processing	0.0162884	0.0176178	0.120512	HTN	0.00148109	0.0282352	0.117701	0.120512
Amino_Acid_Biosynthesis	0.179716	0.180177	0.0037406	LTN	-0.00292183	0.0279408	0.117701	0.0090843
Glycolysis	0.0303617	0.0306908	0.0382412	HTN	0.00136063	0.032265	0.125297	0.045975
wilcoxon rank sum test pvaluea	one sided wilcoxon rank sum test
wilcoxon rank sum test qvalueb	multiple testing based on one sided wilcoxon rank sum test

## Sheet: Table S6
Feature	metadata	Spearman coefficient	Spearman Pvalue
Parabacteroides_distasonis	CENTFERM_PWY	0.115559	0.0237148
Parabacteroides_distasonis	PWY_6590	0.11516	0.024205
Parabacteroides_distasonis	PWY_5022	-0.0332253	0.5168
Parabacteroides_distasonis	PWY_5676	-0.0399153	0.43603
Butyrivibrio_unclassified	CENTFERM_PWY	0.150744	0.0031026
Butyrivibrio_unclassified	PWY_6590	0.151485	0.00295775
Butyrivibrio_unclassified	PWY_5022	-0.109247	0.0325644
Butyrivibrio_unclassified	PWY_5676	0.0692094	0.176488
Dorea_formicigenerans	CENTFERM_PWY	0.179529	0.000414481
Dorea_formicigenerans	PWY_6590	0.179753	0.000407503
Dorea_formicigenerans	PWY_5022	-0.0520367	0.309754
Dorea_formicigenerans	PWY_5676	0.232763	4.14926e-06
Megamonas_hypermegale	CENTFERM_PWY	-0.106512	0.0371976
Megamonas_hypermegale	PWY_6590	-0.107266	0.0358666
Megamonas_hypermegale	PWY_5022	-0.116666	0.0223981
Megamonas_hypermegale	PWY_5676	-0.153983	0.00251359
Bacteroides_vulgatus	CENTFERM_PWY	-0.0280719	0.583904
Bacteroides_vulgatus	PWY_6590	-0.0279604	0.5854
Bacteroides_vulgatus	PWY_5022	0.0175665	0.731835
Bacteroides_vulgatus	PWY_5676	-0.139045	0.00641992
Bacteroides_massiliensis	CENTFERM_PWY	0.136779	0.00734729
Bacteroides_massiliensis	PWY_6590	0.136536	0.00745337
Bacteroides_massiliensis	PWY_5022	0.0179603	0.726061
Bacteroides_massiliensis	PWY_5676	0.0377304	0.46158
Eubacterium_ventriosum	CENTFERM_PWY	0.262766	1.81257e-07
Eubacterium_ventriosum	PWY_6590	0.263369	1.69513e-07
Eubacterium_ventriosum	PWY_5022	-0.0880126	0.0854053
Eubacterium_ventriosum	PWY_5676	0.11694	0.0220831
Faecalibacterium_prausnitzii	CENTFERM_PWY	0.12372	0.0154076
Faecalibacterium_prausnitzii	PWY_6590	0.125345	0.0140994
Faecalibacterium_prausnitzii	PWY_5022	-0.175304	0.000568346
Faecalibacterium_prausnitzii	PWY_5676	0.0839105	0.10107
Holdemania_filiformis	CENTFERM_PWY	0.345737	3.4058e-12
Holdemania_filiformis	PWY_6590	0.345803	3.37175e-12
Holdemania_filiformis	PWY_5022	-0.0362532	0.479317
Holdemania_filiformis	PWY_5676	0.177917	0.000467932
Lachnospiraceae_bacterium_3_1_46FAA	CENTFERM_PWY	0.308544	6.83966e-10
Lachnospiraceae_bacterium_3_1_46FAA	PWY_6590	0.308652	6.74182e-10
Lachnospiraceae_bacterium_3_1_46FAA	PWY_5022	-0.0231016	0.652213
Lachnospiraceae_bacterium_3_1_46FAA	PWY_5676	0.16246	0.00142161
Alistipes_onderdonkii	CENTFERM_PWY	0.492773	7.97942e-25
Alistipes_onderdonkii	PWY_6590	0.492391	8.77814e-25
Alistipes_onderdonkii	PWY_5022	-0.137711	0.00695245
Alistipes_onderdonkii	PWY_5676	0.174284	0.000612717
Alistipes_senegalensis	CENTFERM_PWY	0.579249	1.06603e-35
Alistipes_senegalensis	PWY_6590	0.579349	1.03103e-35
Alistipes_senegalensis	PWY_5022	-0.0367574	0.473221
Alistipes_senegalensis	PWY_5676	0.315483	2.68499e-10
Peptostreptococcaceae_noname_unclassified	CENTFERM_PWY	-0.0897564	0.0793673
Peptostreptococcaceae_noname_unclassified	PWY_6590	-0.0900444	0.0784044
Peptostreptococcaceae_noname_unclassified	PWY_5022	-0.00691611	0.892683
Peptostreptococcaceae_noname_unclassified	PWY_5676	-0.0237772	0.642739
Coprococcus_catus	CENTFERM_PWY	0.379701	1.39575e-14
Coprococcus_catus	PWY_6590	0.380434	1.23056e-14
Coprococcus_catus	PWY_5022	-0.0915213	0.0736135
Coprococcus_catus	PWY_5676	0.26517	1.38603e-07
Granulicatella_unclassified	CENTFERM_PWY	-0.134512	0.00839297
Granulicatella_unclassified	PWY_6590	-0.134195	0.00854931
Granulicatella_unclassified	PWY_5022	0.146204	0.00413927
Granulicatella_unclassified	PWY_5676	0.0752252	0.141709
Rothia_mucilaginosa	CENTFERM_PWY	-0.116455	0.0226439
Rothia_mucilaginosa	PWY_6590	-0.115785	0.0234409
Rothia_mucilaginosa	PWY_5022	0.100672	0.0489817
Rothia_mucilaginosa	PWY_5676	0.0591188	0.248416
Oscillibacter_unclassified	CENTFERM_PWY	0.415863	1.89499e-17
Oscillibacter_unclassified	PWY_6590	0.415578	2.00265e-17
Oscillibacter_unclassified	PWY_5022	-0.156599	0.00211443
Oscillibacter_unclassified	PWY_5676	0.140729	0.00580041
Bifidobacterium_longum	CENTFERM_PWY	-0.11146	0.0291845
Bifidobacterium_longum	PWY_6590	-0.111462	0.0291815
Bifidobacterium_longum	PWY_5022	0.026665	0.602903
Bifidobacterium_longum	PWY_5676	-0.0434845	0.396088
Flavonifractor_plautii	CENTFERM_PWY	0.143501	0.00489659
Flavonifractor_plautii	PWY_6590	0.142781	0.00511803
Flavonifractor_plautii	PWY_5022	-0.0258034	0.614672
Flavonifractor_plautii	PWY_5676	0.0470102	0.358877
Roseburia_intestinalis	CENTFERM_PWY	0.0526236	0.304322
Roseburia_intestinalis	PWY_6590	0.0527733	0.302946
Roseburia_intestinalis	PWY_5022	-0.00298793	0.953523
Roseburia_intestinalis	PWY_5676	0.0413007	0.420259
Bifidobacterium_pseudocatenulatum	CENTFERM_PWY	-0.122735	0.0162514
Bifidobacterium_pseudocatenulatum	PWY_6590	-0.12252	0.0164414
Bifidobacterium_pseudocatenulatum	PWY_5022	-0.0448547	0.381359
Bifidobacterium_pseudocatenulatum	PWY_5676	-0.0775982	0.129532
Subdoligranulum_unclassified	CENTFERM_PWY	0.31143	4.64961e-10
Subdoligranulum_unclassified	PWY_6590	0.311786	4.43181e-10
Subdoligranulum_unclassified	PWY_5022	-0.0729424	0.154231
Subdoligranulum_unclassified	PWY_5676	0.187925	0.000216664
Klebsiella_pneumoniae	CENTFERM_PWY	-0.0173515	0.734993
Klebsiella_pneumoniae	PWY_6590	-0.017202	0.737192
Klebsiella_pneumoniae	PWY_5022	0.578827	1.22713e-35
Klebsiella_pneumoniae	PWY_5676	0.0861559	0.0922347
Megamonas_unclassified	CENTFERM_PWY	-0.150027	0.00324876
Megamonas_unclassified	PWY_6590	-0.151094	0.00303327
Megamonas_unclassified	PWY_5022	-0.0862628	0.09183
Megamonas_unclassified	PWY_5676	-0.170093	0.000830925
Lachnospiraceae_bacterium_1_1_57FAA	CENTFERM_PWY	0.268278	9.75766e-08
Lachnospiraceae_bacterium_1_1_57FAA	PWY_6590	0.267898	1.01871e-07
Lachnospiraceae_bacterium_1_1_57FAA	PWY_5022	-0.0233351	0.648933
Lachnospiraceae_bacterium_1_1_57FAA	PWY_5676	0.152363	0.00279404
Roseburia_inulinivorans	CENTFERM_PWY	0.120321	0.0184935
Roseburia_inulinivorans	PWY_6590	0.120519	0.0182998
Roseburia_inulinivorans	PWY_5022	0.0147983	0.772828
Roseburia_inulinivorans	PWY_5676	0.0329241	0.52061
Bilophila_wadsworthia	CENTFERM_PWY	0.358833	4.41666e-13
Bilophila_wadsworthia	PWY_6590	0.358515	4.64657e-13
Bilophila_wadsworthia	PWY_5022	-0.0685494	0.180659
Bilophila_wadsworthia	PWY_5676	0.186052	0.000251017
Adlercreutzia_equolifaciens	CENTFERM_PWY	0.449482	1.91467e-20
Adlercreutzia_equolifaciens	PWY_6590	0.450009	1.70799e-20
Adlercreutzia_equolifaciens	PWY_5022	-0.159608	0.00172743
Adlercreutzia_equolifaciens	PWY_5676	0.266482	1.19576e-07
Ruminococcus_sp_5_1_39BFAA	CENTFERM_PWY	0.0965766	0.0589884
Ruminococcus_sp_5_1_39BFAA	PWY_6590	0.0966742	0.0587315
Ruminococcus_sp_5_1_39BFAA	PWY_5022	-0.110381	0.0307922
Ruminococcus_sp_5_1_39BFAA	PWY_5676	0.0868791	0.0895245
Alistipes_indistinctus	CENTFERM_PWY	0.405387	1.39484e-16
Alistipes_indistinctus	PWY_6590	0.40528	1.42308e-16
Alistipes_indistinctus	PWY_5022	-0.113344	0.0265486
Alistipes_indistinctus	PWY_5676	0.14025	0.00597083
Megamonas_funiformis	CENTFERM_PWY	-0.0798531	0.118727
Megamonas_funiformis	PWY_6590	-0.0805735	0.115427
Megamonas_funiformis	PWY_5022	-0.0670271	0.190558
Megamonas_funiformis	PWY_5676	-0.108852	0.0332017
Pedobacter_unclassified	CENTFERM_PWY	0.114686	0.0247988
Pedobacter_unclassified	PWY_6590	0.11449	0.025048
Pedobacter_unclassified	PWY_5022	0.00436082	0.93221
Pedobacter_unclassified	PWY_5676	0.0105055	0.837626
Bilophila_unclassified	CENTFERM_PWY	0.339541	8.66406e-12
Bilophila_unclassified	PWY_6590	0.339358	8.90351e-12
Bilophila_unclassified	PWY_5022	-0.0628544	0.219718
Bilophila_unclassified	PWY_5676	0.175708	0.000551624
Bacteroides_ovatus	CENTFERM_PWY	0.109215	0.0326154
Bacteroides_ovatus	PWY_6590	0.109028	0.0329164
Bacteroides_ovatus	PWY_5022	-0.079093	0.122288
Bacteroides_ovatus	PWY_5676	-0.0597369	0.243495
Streptococcus_salivarius	CENTFERM_PWY	0.0619172	0.226685
Streptococcus_salivarius	PWY_6590	0.0632555	0.216784
Streptococcus_salivarius	PWY_5022	0.0111161	0.828332
Streptococcus_salivarius	PWY_5676	0.13984	0.00612025
Ruminococcus_callidus	CENTFERM_PWY	0.361867	2.7142e-13
Ruminococcus_callidus	PWY_6590	0.362481	2.45815e-13
Ruminococcus_callidus	PWY_5022	-0.109027	0.0329174
Ruminococcus_callidus	PWY_5676	0.199686	8.32476e-05
Streptococcus_parasanguinis	CENTFERM_PWY	-0.0751671	0.142018
Streptococcus_parasanguinis	PWY_6590	-0.0739229	0.148754
Streptococcus_parasanguinis	PWY_5022	0.0523635	0.306721
Streptococcus_parasanguinis	PWY_5676	0.0810063	0.11348
Megasphaera_unclassified	CENTFERM_PWY	-0.0879621	0.0855854
Megasphaera_unclassified	PWY_6590	-0.0880422	0.0852995
Megasphaera_unclassified	PWY_5022	0.0666104	0.193335
Megasphaera_unclassified	PWY_5676	0.0840217	0.100617
Odoribacter_splanchnicus	CENTFERM_PWY	0.913463	7.47593e-151
Odoribacter_splanchnicus	PWY_6590	0.913437	7.89886e-151
Odoribacter_splanchnicus	PWY_5022	-0.0571557	0.264501
Odoribacter_splanchnicus	PWY_5676	0.414253	2.58723e-17
Candidatus_Zinderia_insecticola	CENTFERM_PWY	0.0573383	0.262976
Candidatus_Zinderia_insecticola	PWY_6590	0.0572396	0.2638
Candidatus_Zinderia_insecticola	PWY_5022	-0.0155266	0.761976
Candidatus_Zinderia_insecticola	PWY_5676	0.0387875	0.449115
Bifidobacterium_adolescentis	CENTFERM_PWY	0.126103	0.013523
Bifidobacterium_adolescentis	PWY_6590	0.126917	0.0129277
Bifidobacterium_adolescentis	PWY_5022	-0.0242694	0.635872
Bifidobacterium_adolescentis	PWY_5676	0.122529	0.0164336
Veillonella_parvula	CENTFERM_PWY	-0.190188	0.000181032
Veillonella_parvula	PWY_6590	-0.189106	0.000197328
Veillonella_parvula	PWY_5022	0.229282	5.81502e-06
Veillonella_parvula	PWY_5676	-0.0227297	0.657454
Ruminococcus_torques	CENTFERM_PWY	0.0249931	0.625831
Ruminococcus_torques	PWY_6590	0.0251944	0.623051
Ruminococcus_torques	PWY_5022	0.128968	0.0115281
Ruminococcus_torques	PWY_5676	0.117246	0.0217345
Clostridium_asparagiforme	CENTFERM_PWY	0.412019	3.97364e-17
Clostridium_asparagiforme	PWY_6590	0.412494	3.62837e-17
Clostridium_asparagiforme	PWY_5022	-0.0583452	0.254671
Clostridium_asparagiforme	PWY_5676	0.163108	0.00135945
Bacteroides_intestinalis	CENTFERM_PWY	0.436684	2.89715e-19
Bacteroides_intestinalis	PWY_6590	0.436443	3.04568e-19
Bacteroides_intestinalis	PWY_5022	-0.0636461	0.213953
Bacteroides_intestinalis	PWY_5676	0.173283	0.000659369
Eubacterium_ramulus	CENTFERM_PWY	0.253073	5.20848e-07
Eubacterium_ramulus	PWY_6590	0.253845	4.79578e-07
Eubacterium_ramulus	PWY_5022	-0.112435	0.0277941
Eubacterium_ramulus	PWY_5676	0.189403	0.000192725
Bacteroides_fragilis	CENTFERM_PWY	-0.101471	0.047205
Bacteroides_fragilis	PWY_6590	-0.100741	0.048825
Bacteroides_fragilis	PWY_5022	0.0234828	0.64686
Bacteroides_fragilis	PWY_5676	-0.136341	0.0075396
Clostridium_bartlettii	CENTFERM_PWY	-0.0289125	0.572688
Clostridium_bartlettii	PWY_6590	-0.0283064	0.580765
Clostridium_bartlettii	PWY_5022	0.133893	0.00870081
Clostridium_bartlettii	PWY_5676	0.00953114	0.852505
Parabacteroides_merdae	CENTFERM_PWY	0.36087	3.18685e-13
Parabacteroides_merdae	PWY_6590	0.360916	3.16356e-13
Parabacteroides_merdae	PWY_5022	-0.0829732	0.104952
Parabacteroides_merdae	PWY_5676	0.237194	2.6797e-06
Ruminococcus_obeum	CENTFERM_PWY	0.37562	2.79775e-14
Ruminococcus_obeum	PWY_6590	0.376325	2.48254e-14
Ruminococcus_obeum	PWY_5022	-0.106736	0.0367975
Ruminococcus_obeum	PWY_5676	0.295954	3.50894e-09
Ruminococcus_gnavus	CENTFERM_PWY	-0.374902	3.15833e-14
Ruminococcus_gnavus	PWY_6590	-0.375269	2.96855e-14
Ruminococcus_gnavus	PWY_5022	0.161073	0.00156351
Ruminococcus_gnavus	PWY_5676	-0.170092	0.000830935
Escherichia_unclassified	CENTFERM_PWY	-0.10353	0.0428726
Escherichia_unclassified	PWY_6590	-0.104223	0.0414934
Escherichia_unclassified	PWY_5022	0.521834	3.90263e-28
Escherichia_unclassified	PWY_5676	0.124101	0.0150916
Eubacterium_eligens	CENTFERM_PWY	0.326108	6.11619e-11
Eubacterium_eligens	PWY_6590	0.326239	6.00398e-11
Eubacterium_eligens	PWY_5022	-0.0791506	0.122015
Eubacterium_eligens	PWY_5676	0.14688	0.00396747
Bacteroides_faecis	CENTFERM_PWY	0.297843	2.75934e-09
Bacteroides_faecis	PWY_6590	0.298202	2.63565e-09
Bacteroides_faecis	PWY_5022	0.0110615	0.829162
Bacteroides_faecis	PWY_5676	0.166407	0.00107994
Bacteroides_uniformis	CENTFERM_PWY	0.262248	1.91997e-07
Bacteroides_uniformis	PWY_6590	0.262286	1.91183e-07
Bacteroides_uniformis	PWY_5022	-0.0374438	0.464992
Bacteroides_uniformis	PWY_5676	0.0730792	0.153458
Bacteroides_cellulosilyticus	CENTFERM_PWY	0.50765	1.76564e-26
Bacteroides_cellulosilyticus	PWY_6590	0.507815	1.69041e-26
Bacteroides_cellulosilyticus	PWY_5022	-0.104754	0.0404613
Bacteroides_cellulosilyticus	PWY_5676	0.210561	3.26787e-05
Alistipes_shahii	CENTFERM_PWY	0.658577	5.53465e-49
Alistipes_shahii	PWY_6590	0.659028	4.52763e-49
Alistipes_shahii	PWY_5022	-0.0876346	0.0867615
Alistipes_shahii	PWY_5676	0.352486	1.20275e-12
Streptococcus_australis	CENTFERM_PWY	-0.0362699	0.479113
Streptococcus_australis	PWY_6590	-0.0350812	0.493648
Streptococcus_australis	PWY_5022	0.0129893	0.79997
Streptococcus_australis	PWY_5676	0.0642878	0.209361
Bacteroides_plebeius	CENTFERM_PWY	0.212535	2.74301e-05
Bacteroides_plebeius	PWY_6590	0.212698	2.70355e-05
Bacteroides_plebeius	PWY_5022	-0.0273189	0.594038
Bacteroides_plebeius	PWY_5676	0.328594	4.29104e-11
Clostridium_citroniae	CENTFERM_PWY	0.377606	1.99691e-14
Clostridium_citroniae	PWY_6590	0.377231	2.12855e-14
Clostridium_citroniae	PWY_5022	-0.125651	0.0138644
Clostridium_citroniae	PWY_5676	0.145193	0.00440919
Alistipes_putredinis	CENTFERM_PWY	0.534827	1.01186e-29
Alistipes_putredinis	PWY_6590	0.53503	9.54348e-30
Alistipes_putredinis	PWY_5022	-0.0980103	0.0553084
Alistipes_putredinis	PWY_5676	0.294646	4.14007e-09
Bacteroidales_bacterium_ph8	CENTFERM_PWY	0.565189	1.0419e-33
Bacteroidales_bacterium_ph8	PWY_6590	0.565326	9.9738e-34
Bacteroidales_bacterium_ph8	PWY_5022	-0.0604958	0.237548
Bacteroidales_bacterium_ph8	PWY_5676	0.274765	4.62351e-08
Mitsuokella_unclassified	CENTFERM_PWY	0.225947	7.9961e-06
Mitsuokella_unclassified	PWY_6590	0.226544	7.55586e-06
Mitsuokella_unclassified	PWY_5022	0.0632053	0.217149
Mitsuokella_unclassified	PWY_5676	0.198974	8.83519e-05
Bacteroides_finegoldii	CENTFERM_PWY	0.27329	5.48859e-08
Bacteroides_finegoldii	PWY_6590	0.273591	5.29988e-08
Bacteroides_finegoldii	PWY_5022	-0.00227434	0.964614
Bacteroides_finegoldii	PWY_5676	0.118531	0.020325
Lachnospiraceae_bacterium_5_1_63FAA	CENTFERM_PWY	0.0427764	0.403832
Lachnospiraceae_bacterium_5_1_63FAA	PWY_6590	0.0438851	0.391747
Lachnospiraceae_bacterium_5_1_63FAA	PWY_5022	-0.165061	0.00118689
Lachnospiraceae_bacterium_5_1_63FAA	PWY_5676	0.0679225	0.184688
Clostridium_symbiosum	CENTFERM_PWY	0.10873	0.0334003
Clostridium_symbiosum	PWY_6590	0.108779	0.0333201
Clostridium_symbiosum	PWY_5022	0.0665223	0.193927
Clostridium_symbiosum	PWY_5676	0.0759636	0.137829
Eggerthella_unclassified	CENTFERM_PWY	-0.0172144	0.737009
Eggerthella_unclassified	PWY_6590	-0.0170031	0.74012
Eggerthella_unclassified	PWY_5022	-0.0381748	0.456317
Eggerthella_unclassified	PWY_5676	-0.0897435	0.0794108
Bacteroides_caccae	CENTFERM_PWY	0.283674	1.60502e-08
Bacteroides_caccae	PWY_6590	0.283441	1.65084e-08
Bacteroides_caccae	PWY_5022	0.0173044	0.735685
Bacteroides_caccae	PWY_5676	0.167441	0.00100389
Anaerotruncus_unclassified	CENTFERM_PWY	0.334329	1.87069e-11
Anaerotruncus_unclassified	PWY_6590	0.334998	1.69607e-11
Anaerotruncus_unclassified	PWY_5022	-0.138177	0.0067619
Anaerotruncus_unclassified	PWY_5676	0.237729	2.54033e-06
Prevotella_copri	CENTFERM_PWY	0.0446823	0.383193
Prevotella_copri	PWY_6590	0.0447309	0.382676
Prevotella_copri	PWY_5022	-0.0212339	0.678695
Prevotella_copri	PWY_5676	0.0564828	0.270176
Veillonella_unclassified	CENTFERM_PWY	-0.139205	0.00635856
Veillonella_unclassified	PWY_6590	-0.138284	0.00671918
Veillonella_unclassified	PWY_5022	0.140469	0.00589238
Veillonella_unclassified	PWY_5676	0.0284063	0.57943
Veillonella_atypica	CENTFERM_PWY	-0.0761221	0.137007
Veillonella_atypica	PWY_6590	-0.0753677	0.140954
Veillonella_atypica	PWY_5022	0.135808	0.00778001
Veillonella_atypica	PWY_5676	0.0329778	0.51993
Bacteroides_stercoris	CENTFERM_PWY	0.191715	0.000160174
Bacteroides_stercoris	PWY_6590	0.191306	0.000165527
Bacteroides_stercoris	PWY_5022	-0.0077118	0.880424
Bacteroides_stercoris	PWY_5676	0.103194	0.0435556
Bacteroides_dorei	CENTFERM_PWY	0.164448	0.00123878
Bacteroides_dorei	PWY_6590	0.163921	0.00128498
Bacteroides_dorei	PWY_5022	-0.0620624	0.225595
Bacteroides_dorei	PWY_5676	-0.00772452	0.880228
Escherichia_coli	CENTFERM_PWY	-0.212033	2.86849e-05
Escherichia_coli	PWY_6590	-0.212654	2.71419e-05
Escherichia_coli	PWY_5022	0.735108	2.69197e-66
Escherichia_coli	PWY_5676	0.0702719	0.169923
Burkholderiales_bacterium_1_1_47	CENTFERM_PWY	0.114032	0.0256382
Burkholderiales_bacterium_1_1_47	PWY_6590	0.114151	0.0254843
Burkholderiales_bacterium_1_1_47	PWY_5022	-0.0582555	0.255404
Burkholderiales_bacterium_1_1_47	PWY_5676	-0.0130071	0.799703
Bacteroides_xylanisolvens	CENTFERM_PWY	0.320385	1.3666e-10
Bacteroides_xylanisolvens	PWY_6590	0.320214	1.3996e-10
Bacteroides_xylanisolvens	PWY_5022	-0.100402	0.0495938
Bacteroides_xylanisolvens	PWY_5676	0.0939281	0.066319
Clostridium_bolteae	CENTFERM_PWY	0.0303764	0.553401
Clostridium_bolteae	PWY_6590	0.0297763	0.561269
Clostridium_bolteae	PWY_5022	0.0355227	0.488222
Clostridium_bolteae	PWY_5676	-0.0557914	0.276093
Parabacteroides_goldsteinii	CENTFERM_PWY	0.467443	3.46895e-22
Parabacteroides_goldsteinii	PWY_6590	0.467538	3.39336e-22
Parabacteroides_goldsteinii	PWY_5022	0.0580181	0.257349
Parabacteroides_goldsteinii	PWY_5676	0.23972	2.08054e-06
Barnesiella_intestinihominis	CENTFERM_PWY	0.469089	2.37314e-22
Barnesiella_intestinihominis	PWY_6590	0.469581	2.11786e-22
Barnesiella_intestinihominis	PWY_5022	-0.0397675	0.437733
Barnesiella_intestinihominis	PWY_5676	0.247461	9.41192e-07
Ruminococcus_bromii	CENTFERM_PWY	0.092727	0.0698813
Ruminococcus_bromii	PWY_6590	0.0930447	0.0689242
Ruminococcus_bromii	PWY_5022	-0.140378	0.00592485
Ruminococcus_bromii	PWY_5676	0.0235513	0.645901
Bacteroides_coprocola	CENTFERM_PWY	0.176493	0.000520413
Bacteroides_coprocola	PWY_6590	0.176374	0.000525046
Bacteroides_coprocola	PWY_5022	0.0110684	0.829056
Bacteroides_coprocola	PWY_5676	0.372803	4.49552e-14
Dorea_longicatena	CENTFERM_PWY	0.154956	0.00235779
Dorea_longicatena	PWY_6590	0.155254	0.00231174
Dorea_longicatena	PWY_5022	-0.000180343	0.997193
Dorea_longicatena	PWY_5676	0.226127	7.86035e-06
Clostridium_hathewayi	CENTFERM_PWY	0.179552	0.000413764
Clostridium_hathewayi	PWY_6590	0.179964	0.00040105
Clostridium_hathewayi	PWY_5022	0.0864206	0.0912353
Clostridium_hathewayi	PWY_5676	0.0790959	0.122274
Collinsella_aerofaciens	CENTFERM_PWY	0.206591	4.62371e-05
Collinsella_aerofaciens	PWY_6590	0.207362	4.32464e-05
Collinsella_aerofaciens	PWY_5022	-0.0380035	0.458341
Collinsella_aerofaciens	PWY_5676	0.180626	0.000381401
Roseburia_hominis	CENTFERM_PWY	0.435529	3.68084e-19
Roseburia_hominis	PWY_6590	0.436062	3.29633e-19
Roseburia_hominis	PWY_5022	-0.166748	0.00105428
Roseburia_hominis	PWY_5676	0.196917	0.000104803
Alistipes_finegoldii	CENTFERM_PWY	0.572879	8.73604e-35
Alistipes_finegoldii	PWY_6590	0.573272	7.68089e-35
Alistipes_finegoldii	PWY_5022	-0.0740056	0.148299
Alistipes_finegoldii	PWY_5676	0.280705	2.29293e-08
Eubacterium_hallii	CENTFERM_PWY	0.171945	0.000726875
Eubacterium_hallii	PWY_6590	0.172306	0.000708072
Eubacterium_hallii	PWY_5022	-0.143717	0.00483165
Eubacterium_hallii	PWY_5676	0.0191207	0.709141
Bacteroides_salyersiae	CENTFERM_PWY	0.374119	3.60417e-14
Bacteroides_salyersiae	PWY_6590	0.373733	3.84596e-14
Bacteroides_salyersiae	PWY_5022	-0.0197564	0.699931
Bacteroides_salyersiae	PWY_5676	0.0751414	0.142155
Bacteroides_eggerthii	CENTFERM_PWY	0.358095	4.9675e-13
Bacteroides_eggerthii	PWY_6590	0.358464	4.68438e-13
Bacteroides_eggerthii	PWY_5022	0.0207384	0.68579
Bacteroides_eggerthii	PWY_5676	0.24802	8.87906e-07
Haemophilus_parainfluenzae	CENTFERM_PWY	-0.0187797	0.714099
Haemophilus_parainfluenzae	PWY_6590	-0.0179381	0.726387
Haemophilus_parainfluenzae	PWY_5022	0.112294	0.0279908
Haemophilus_parainfluenzae	PWY_5676	0.0461401	0.36785
Eubacterium_rectale	CENTFERM_PWY	0.110852	0.0300815
Eubacterium_rectale	PWY_6590	0.11048	0.0306424
Eubacterium_rectale	PWY_5022	-0.054878	0.284043
Eubacterium_rectale	PWY_5676	0.0758603	0.138367
Parasutterella_excrementihominis	CENTFERM_PWY	0.0774719	0.130159
Parasutterella_excrementihominis	PWY_6590	0.0775605	0.129719
Parasutterella_excrementihominis	PWY_5022	-0.0135299	0.791832
Parasutterella_excrementihominis	PWY_5676	-0.0153874	0.764048
Bacteroides_nordii	CENTFERM_PWY	0.388973	2.77226e-15
Bacteroides_nordii	PWY_6590	0.389086	2.71712e-15
Bacteroides_nordii	PWY_5022	-0.104563	0.04083
Bacteroides_nordii	PWY_5676	0.19478	0.000124915
Anaerostipes_hadrus	CENTFERM_PWY	0.0593774	0.246349
Anaerostipes_hadrus	PWY_6590	0.0595501	0.244975
Anaerostipes_hadrus	PWY_5022	-0.0927715	0.0697468
Anaerostipes_hadrus	PWY_5676	0.0865757	0.0906535
Bacteroides_thetaiotaomicron	CENTFERM_PWY	0.166725	0.00105603
Bacteroides_thetaiotaomicron	PWY_6590	0.166795	0.00105078
Bacteroides_thetaiotaomicron	PWY_5022	-0.0508751	0.320694
Bacteroides_thetaiotaomicron	PWY_5676	0.0454372	0.3752
Lachnospiraceae_bacterium_7_1_58FAA	CENTFERM_PWY	0.33	3.50634e-11
Lachnospiraceae_bacterium_7_1_58FAA	PWY_6590	0.330149	3.43171e-11
Lachnospiraceae_bacterium_7_1_58FAA	PWY_5022	-0.00876036	0.864313
Lachnospiraceae_bacterium_7_1_58FAA	PWY_5676	0.15045	0.00316171
Lachnospiraceae_bacterium_2_1_58FAA	CENTFERM_PWY	-0.13636	0.00753113
Lachnospiraceae_bacterium_2_1_58FAA	PWY_6590	-0.136818	0.00733032
Lachnospiraceae_bacterium_2_1_58FAA	PWY_5022	0.0476995	0.351865
Lachnospiraceae_bacterium_2_1_58FAA	PWY_5676	-0.0304421	0.552543
Coprococcus_comes	CENTFERM_PWY	0.22296	1.05922e-05
Coprococcus_comes	PWY_6590	0.22359	9.98517e-06
Coprococcus_comes	PWY_5022	-0.0355212	0.48824
Coprococcus_comes	PWY_5676	0.208517	3.9103e-05

## Sheet: Table S7
Feature	Metadata	MAASLIN2 coefficient	MAASLIN2 pvalue	MAASLIN2 qvalue	Description	Category
PWY_5941	FT3	2.08591e-06	0.00422498	0.120574	glycogen degradation II	Carbohydrate Degradation
GLYCOLYSIS	TSH	0.000550154	8.53226e-05	0.0197276	glycolysis I (from glucose 6-phosphate)	Glycolysis
PWY_5484	TSH	0.000532429	9.30547e-05	0.0197276	glycolysis II (from fructose 6-phosphate)	Glycolysis
HISTSYN_PWY	TSH	0.000355672	0.000160368	0.0237986	L-histidine biosynthesis	Amino Acid Biosynthesis
PWY_4984	TSH	0.000159802	0.000476688	0.0335685	urea cycle	Inorganic Nutrient Metabolism
ANAEROFRUCAT_PWY	TSH	0.000402479	0.000520267	0.0335685	homolactic fermentation	Fermentation
CITRULBIO_PWY	TSH	0.00017612	0.000630386	0.0343594	L-citrulline Biosynthesis	Amino Acid Biosynthesis
PWY_6168	TSH	0.000423627	0.00172269	0.0581018	flavin biosynthesis III (fungi)	Cofactor, Carrier, and Vitamin Biosynthesis
PWY_5030	TSH	-0.000101819	0.00261655	0.0750875	L-histidine degradation III	Amino Acid Degradation
PWY_7323	TSH	0.000237776	0.00416349	0.0980732	superpathway of GDP-mannose-derived O-antigen building blocks biosynthesis	Carbohydrate Biosynthesis
DTDPRHAMSYN_PWY	TSH	0.000559292	0.00462609	0.102464	dTDP-β-L-rhamnose biosynthesis	Carbohydrate Biosynthesis
PWY_6609	TSH	0.000332634	0.00484149	0.103213	adenine and adenosine salvage III	Nucleoside and Nucleotide Biosynthesis
RHAMCAT_PWY	TSH	0.000316182	0.00588904	0.117104	L-rhamnose degradation I	Carbohydrate Degradation
